# Supplementary material for: Effects of foliar nitrogen application on morphological and physiological characteristics in newly emerged leaves of Bambusa emeiensis
Source: Front Plant Sci. 2026 Mar 30;17:1751417. doi: 10.3389/fpls.2026.1751417 (PMC13070964; doi:10.3389/fpls.2026.1751417)
Supplement: Supplementary file 1 [file DataSheet1.zip]

Archive with 1 entries (1 files):
- Supplementary_File_S1_trnL_sequence.txt
